# Supplementary material for: Is Diet Flexibility an Adaptive Life Trait for Relictual and Peri-Urban Populations of the Endangered Primate Macaca sylvanus?
Source: PLoS One. 2015 Feb 25;10(2):e0118596. doi: 10.1371/journal.pone.0118596 (PMC4340959; doi:10.1371/journal.pone.0118596)
Supplement: S3 Table — AM: adult male; AF: adult female; IM: immature. (XLSX) [file pone.0118596.s003.xlsx]

## Sheet: regime_sites_indiv_D_pourc
Month	Group	Age-sex category	Food items											Number of feeding observations
			Acorns	Animals	Mushrooms	Bark	Flowers	Fruit	Seeds	Foods from humans	Leaves	Roots	Water
January	non-urban	FA	3.5	0	0	0	0	47.4	7	5.3	36.8	0	0	57
January	non-urban	IM	2.3	0	0	0	0	47.6	18.2	4.6	25	0	2.3	44
January	non-urban	MA	2.8	0	0	5.6	0	19.3	5.6	16.7	50	0	0	36
February	non-urban	FA	24.8	0	0	0	21.9	0	19.1	3.8	27.5	2.9	0	105
February	non-urban	IM	30	0	0	0	52.4	1.3	7.5	0	6.3	0	2.5	80
February	non-urban	MA	15.3	0	0	0	20	4.7	24.7	14.1	20	0	1.2	85
March	non-urban	FA	7	0	0	0	16.3	5.8	11.6	2.3	55.8	0	1.2	86
March	non-urban	IM	16.7	0	0	0	18.8	2.1	22.9	6.3	33.2	0	0	48
March	non-urban	MA	6.3	0	0	0	8.3	8.3	10.4	16.7	47.9	0	2.1	48
April	non-urban	FA	9.9	0	0	0	2.7	4.5	9	7.2	63.1	0.9	2.7	111
April	non-urban	IM	11.7	3.2	1.1	0	2.1	12.8	14.9	4.3	46.7	0	3.2	94
April	non-urban	MA	3.2	1.1	0	0	2.1	6.4	16	8.5	57.3	1.1	4.3	94
May	non-urban	FA	5.7	1	0	0	7.6	8.6	23.8	7.6	42.8	0	2.9	105
May	non-urban	IM	7.5	1.4	0	0	2	15.7	21.1	8.2	36.6	0	7.5	147
May	non-urban	MA	1	1.9	0	0	4.9	7.8	21.4	17.5	39.7	0	5.8	103
June	non-urban	FA	5.1	3.4	0.7	0	7.2	3.1	29	16.4	28.3	0	6.8	293
June	non-urban	IM	3.1	4	0	1.4	8.2	3.1	32.6	13.6	29.7	0	4.3	353
June	non-urban	MA	1.3	0.9	0.4	0	3.1	0	18.5	29.5	34.4	0	11.9	228
July	non-urban	FA	0	0	0	0	0.4	0.4	13	52.4	15.1	0.4	18.3	284
July	non-urban	IM	0	0	0	0.9	0	0.3	17.4	50.2	11.9	0.3	19	327
July	non-urban	MA	0	0	0	0	0	1.1	8.8	63.6	7.7	0	18.8	181
August	non-urban	FA	0	0	0	0	0	3.3	16.7	50.6	10.7	0	18.7	150
August	non-urban	IM	0	0	0	0	1.8	2.2	25.1	39.5	12.1	0.9	18.4	223
August	non-urban	MA	0	0	0	0	0	5.2	14.4	47.4	7.2	0	25.8	97
September	non-urban	FA	0	0	0	0	0	20.3	36.4	9.5	23	0	10.8	74
September	non-urban	IM	0	0	0	0	2.1	21.9	46.8	4.2	17.7	0	7.3	96
September	non-urban	MA	0	0	0	0	0	6.4	51	12.8	19.2	0	10.6	47
October	non-urban	FA	0	0	1	0	0	33.3	44.9	1	16.7	0	3.1	96
October	non-urban	IM	0	0	5.2	0	0	46.8	35	2.6	3.9	0	6.5	77
October	non-urban	MA	0	0	3.3	0	0	33.3	41.7	5	11.7	0	5	60
November	non-urban	FA	0	0	10.9	0	0	34.7	25	2.2	27.2	0	0	92
November	non-urban	IM	0	0	10.8	0	0	46	23	2.7	16.1	0	1.4	74
November	non-urban	MA	0	0	7.1	0	0	41	26.8	5.4	17.9	0	1.8	56
December	non-urban	FA	0	0	0	0	9	39.6	15.4	3.9	29.5	0	2.6	78
December	non-urban	IM	0	0	0	0	22.2	36.5	15.9	1.6	15.9	0	7.9	63
December	non-urban	MA	0	0	0	0	3.6	45.6	23.6	3.6	21.8	0	1.8	55
January	peri-urban	FA	0	0	1.2	7.1	2.4	14.3	16.7	21.4	29.7	1.2	6	84
January	peri-urban	IM	0	0	0	25.5	5.9	2	9.8	19.6	33.2	2	2	51
January	peri-urban	MA	0	0	0	8	10	14	4	30	28	2	4	50
February	peri-urban	FA	0	0	0	3.7	2.8	2.8	6.4	20.2	50.3	11	2.8	109
February	peri-urban	IM	0	0	0	10.1	3.4	4.5	7.9	25.8	38.1	7.9	2.3	89
February	peri-urban	MA	0	0	0	4.9	0	0	12.2	26.8	46.4	7.3	2.4	41
March	peri-urban	FA	0	1.3	0	0	8.8	2.5	5	21.1	50	7.5	3.8	80
March	peri-urban	IM	0	0	0	2.8	22.5	1.4	5.6	21.2	40.9	4.2	1.4	71
March	peri-urban	MA	0	0	0	0	4.4	2.2	0	39	50	2.2	2.2	46
April	peri-urban	FA	0	3.4	0	3.4	4.5	6.7	11.2	13.5	43.8	10.1	3.4	89
April	peri-urban	IM	0	0.7	0.7	9.1	5.6	12.6	2.1	24.4	35	7	2.8	143
April	peri-urban	MA	0	2.5	0	2.5	6.3	8.9	3.8	27.9	43	1.3	3.8	79
May	peri-urban	FA	0	1.8	0	0	2.8	4.6	8.7	7.3	67	4.6	3.2	218
May	peri-urban	IM	0	1.4	0.6	1.9	4.2	5.8	7.2	8.6	59.2	8.6	2.5	360
May	peri-urban	MA	0	0.7	0	0	5.6	6.3	8.4	7.7	59.4	8.4	3.5	143
June	peri-urban	FA	0	3.8	0	0.3	3.8	5.1	20.2	11	45.9	4.1	5.8	292
June	peri-urban	IM	0	3	0	2.3	13.5	9	14	9.3	36.3	3.8	8.8	400
June	peri-urban	MA	0	1.4	0	0	11	7.7	6.2	16.8	48.3	2.9	5.7	209
July	peri-urban	FA	0	0	0	0	1	2.4	18.1	32.2	34.6	3	8.7	298
July	peri-urban	IM	0	3.2	0	0.8	4	4	9	29.7	29.7	1.6	18	377
July	peri-urban	MA	0	0.4	0	0.4	0.8	1.5	8.9	44.5	33.1	1.5	8.9	260
August	peri-urban	FA	0	3.6	0	0	0	6.5	25.4	24.6	29.8	0.7	9.4	138
August	peri-urban	IM	0	2.2	0	0.5	0	10.7	25	24.6	26.3	0	10.7	224
August	peri-urban	MA	0	3.9	0	0	0	6.5	22.1	28.6	24.6	1.3	13	77
September	peri-urban	FA	0	1.3	0	0	0	19.2	43.5	7.7	18	1.3	9	78
September	peri-urban	IM	0	0.9	0	0	0	27	27	19.1	20.8	0	5.2	115
September	peri-urban	MA	0	0	0	0	0	12.5	39.6	22.9	14.6	0	10.4	48
October	peri-urban	FA	0	2.5	0	0	0	23.5	13.6	13.6	43.1	0	3.7	81
October	peri-urban	IM	0	5.1	0	0	0	25.3	10.1	21.5	27.8	5.1	5.1	79
October	peri-urban	MA	0	0	0	0	0	22.2	29.7	18.5	18.5	3.7	7.4	27
November	peri-urban	FA	0	0	0	0.9	0	23.6	4.9	14.2	51.7	0.9	3.8	106
November	peri-urban	IM	0	0	0	3.3	1.1	23.3	13.3	12.2	41.3	1.1	4.4	90
November	peri-urban	MA	0	0	0	2.6	0	26.3	0	34.2	36.9	0	0	38
December	peri-urban	FA	0	0	0	3.6	0	25	9.5	15.5	40.4	0	6	84
December	peri-urban	IM	0	0	0	10.6	0	28.8	10.6	10.6	33.3	0	6.1	66
December	peri-urban	MA	0	0	0	0	2.4	23.8	0	28.6	42.8	0	2.4	42
